# Supplementary material for: Dynorphin‐based “release on demand” gene therapy for drug‐resistant temporal lobe epilepsy
Source: EMBO Mol Med. 2019 Sep 5;11(10):e9963. doi: 10.15252/emmm.201809963 (PMC6783645; doi:10.15252/emmm.201809963)
Supplement: Supplementary file 5 — Source Data for Figure 3 [file EMMM-11-e9963-s004.zip]

Archive with 6 entries (6 files):
- Source_data_Fig._3A.pdf
- Source_data_Fig._3B.pdf
- Source_data_Fig._3C.pdf
- Source_data_Fig._3D.pdf
- Source_data_Fig._3E.pdf
- Source_data_Fig._3F.pdf
